# Supplementary material for: RAB5A expression is a predictive biomarker for trastuzumab emtansine in breast cancer
Source: Nat Commun. 2021 Nov 5;12:6427. doi: 10.1038/s41467-021-26018-z (PMC8571323; doi:10.1038/s41467-021-26018-z)
Supplement: Supplementary file 4 — Source Data [file 41467_2021_26018_MOESM4_ESM.xlsx]

## Sheet: Fig 1 and 3
Trastuzumab viability curves												T-DM1 viability curves
SK-BR-3												SK-BR-3
	Conc ug/ml)	Viability lab173 (B) (%)	Viability lab 151 (B) (%)	Viability lab 394 (M) (%)	Avarage (%)	SD
	0	100	100	100	100	0
	0.2	68.5412	73.2515	89.8	77.1976	11.1652							Cons (ug/ml)	Viability lab #405 (%)	Viability lab #406 (%)	Viability lab#414 (%)	Average (%)	se
	4.5	65.7702	72.8834	85.34	74.6645	9.90574							0.00050805	97.1319	89.4413	84.9438	90.5057	3.55842
	23	53.3822	61.9632	82.69	66.0118	15.0675							0.0015242	92.1989	91.4575	76.1348	86.5971	5.23551
													0.0045725	77.4952	68.502	24.9888	56.9953	16.2125
													0.0137	19.0249	17.5628	6.7116	14.4331	3.88375
													0.0412	9.9426	8.9393	5.0037	7.96187	1.50717
SKOV-3													0.1235	8.4704	9.5223	4.3745	7.45573	1.57026
	Conc ug/ml)	Viability lab 153 (B) (%)	Viability lab 395 (M) (%)	Viability lab 634 (%)	Avarage (%)	SD							0.3704	9.6367	10.6397	4.4644	8.24693	1.9133
	0	100	100	100	100	0							1.1111	7.8011	8.915	4.4345	7.0502	1.3468
	0.2	102.091	91.812	101.417	98.4401	5.74998							3.3333	8.3748	8.0648	3.985	6.8082	1.41443
	4.5	113.296	91.8049	102.994	102.698	10.7488							10	8.3939	7.9676	5.0637	7.14173	1.04628
	23	109.639	91.7758	101.794	101.07	8.95367
												SKOV-3
													Cons (ug/ml)	Viability lab #407 (%)	Viability lab #420 (%)	Viability lab#415 (%)	Average (%)	se
AU-565	Conc ug/ml	Viability lab 623 (%)	Viability lab 628(1) (%)	Viability lab 628(2) (%)	Avarage (%)	SD							0.00050805	89.5112	91.7883	103.225	94.8416	4.24308
	0	100	100	100	100	0							0.0015242	96.3193	98.2507	96.2491	96.9397	0.655813
	0.2	64.2534	54.4196	64.6988	61.1239	5.8104							0.0045725	103.751	97.5632	93.3224	98.2121	3.02785
	2	65.3092	57.5959	61.8568	61.5873	3.86369							0.0137	76.313	90.3522	92.3837	86.3496	5.05247
	20	65.2338	63.2356	58.7538	62.4077	3.31837							0.0412	69.4553	84.4091	88.6103	80.8249	5.81273
													0.1235	64.4112	80.8647	82.7569	76.0109	5.82553
													0.3704	50.1574	71.7134	73.2774	65.0494	7.45968
													1.1111	37.2922	52.4482	51.9808	47.2404	4.97593
													3.3333	24.3986	27.0109	27.2789	26.2295	0.918697
HCC1954	Conc ug/ml	Viability lab 624 (%)	Viability lab 629(1) (%)	Viability lab 629(2) (%)	Avarage (%)	SD							10	18.8728	15.3082	23.6895	19.2902	2.42846
	0	100	100	100	100	0
	0.2	86.1642	89.8105	86.4799	87.4849	2.02024
	2	87.5442	96.6733	87.2535	90.4903	5.35656						AU-565
	20	84.6426	90.1308	88.143	87.6388	2.77861							Cons (ug/ml)	Viability lab #623 (%)	Viability lab #628-1 (%)	Viability lab#628-2 (%)	Average (%)	se
													0.00050805	88.7463	100.424	94.0726	94.4143	3.37536
													0.0015242	81.5624	89.8414	85.9142	85.7727	2.39099
MDA-MB-453	Conc ug/ml	Viability lab 625 (%)	Viability lab 630(1) (%)	Viability lab 630(2) (%)	Avarage (%)	SD							0.0045725	34.8169	48.3592	66.1122	49.7628	9.06139
	0	100	100	100	100	0							0.0137	5.7471	6.1234	14.3102	8.7269	2.79376
	0.2	86.7209	93.3338	91.2183	90.4243	3.37718							0.0412	3.6087	5.8722	11.0099	6.83027	2.18959
	2	74.7967	90.8401	90.8878	85.5082	9.27643							0.1235	4.0096	4.3021	11.1419	6.48453	2.33021
	20	77.6152	90.8401	79.9812	82.8122	7.05233							0.3704	3.2411	4.6475	11.0891	6.3259	2.41596
													1.1111	3.4416	4.3649	10.5083	6.10493	2.21776
													3.3333	2.9738	4.2079	10.7195	5.96707	2.40277
													10	3.5084	4.8045	10.6403	6.31773	2.19343
												HCC1954
													Cons (ug/ml)	Viability lab #624 (%)	Viability lab #629-1 (%)	Viability lab#629-2 (%)	Average (%)	se
													0.00050805	92.734	83.7711	88.3419	88.2823	2.58754
													0.0015242	98.4921	95.3916	88.626	94.1699	2.91287
													0.0045725	61.0485	51.2576	63.2637	58.5233	3.68869
													0.0137	17.497	18.2267	28.8434	21.5224	3.66657
													0.0412	9.7665	9.0735	10.0881	9.6427	0.299359
													0.1235	10.1482	6.646	7.9568	8.25033	1.0216
													0.3704	6.6807	6.0092	6.9622	6.5507	0.282682
													1.1111	8.144	6.3276	7.3174	7.263	0.525055
													3.3333	6.617	6.9643	6.1452	6.5755	0.237363
													10	10.2755	7.0837	7.6016	8.32027	0.988982
												MDA-MB-453
													Cons (ug/ml)	Viability lab #625 (%)	Viability lab #630-1 (%)	Viability lab#630-2 (%)	Average (%)	se
													0.00050805	94.4104	102.964	100.488	99.2874	2.54112
													0.0015242	103.389	106.258	103.622	104.423	0.919715
													0.0045725	98.7678	105.044	99.4427	101.085	1.98921
													0.0137	81.4702	91.5237	83.7687	85.5875	3.04134
													0.0412	55.4578	62.0558	54.6848	57.3995	2.33884
													0.1235	45.4226	43.5084	39.0108	42.6473	1.90035
													0.3704	34.9913	33.8014	29.0839	32.6255	1.80382
													1.1111	25.7483	25.3077	23.8593	24.9718	0.57059
													3.3333	15.581	18.3741	16.3706	16.7752	0.831294
													10		12.1338	10.9718	11.5528	0.581

## Sheet: Fig 2 and 3
Quantificatin of Western blots
																									Average and SD all sample sets
		Sample set 1								Sample set 2								Sample set 3							HER2/tub norm	Prøve 1	Prøve 2	Prøve 3	snitt	sd
																									SKBR	0.475295	0.63042	0.538132	0.547949	0.0780268
	Lab 730	Gel1	HER2	Tubulin	HER2/Tub	norm				Lab 730	Gel1	HER2	Tubulin	HER2/Tub	norm			Lab 731	Gel1	HER2	Tubulin	Rab/Tub	norm		SKOV	0.230581	0.328239	0.330213	0.296344	0.0569616
		SKBR	4121680	1177900	3.49918	0.475295					SKBR	4353756	1408675	3.09067	0.63042				SKBR	3966650	2830074	1.40161	0.538132		AU565	1	1	1	1	1.0011e-07
		SKOV	2664900	1569840	1.69756	0.230581					SKOV	3251644	2020640	1.60921	0.328239				SKOV	2752932	3200834	0.860067	0.330213		HCC1954	1.26708	0.551501	0.587049	0.801877	0.403271
		AU565	4693200	637480	7.36211	1					AU565	4817626	982674	4.90257	1				AU565	4129575	1585506	2.60458	1		MDA453	0.136833	0.161724	0.21158	0.170046	0.0380622
		HCC1954	4489760	481300	9.3284	1.26708					HCC1954	4052466	1498820	2.70377	0.551501				HCC1954	3574725	2337927	1.52901	0.587049
		MDA453	1400720	1390460	1.00738	0.136833					MDA453	1685552	2125900	0.792865	0.161724				MDA453	1608000	2917920	0.551077	0.21158
																									Rab5/Tub norm	Prøve 1	Prøve 2	Prøve 3	snitt	sd
																									SKBR	1.15664	1.15856	0.952751	1.08932	0.118274
										Lab 732															SKOV	0.024087	0.195871	0.19358	0.137846	0.0985249
	Lab 725	Gel1	Rab5	Tubulin	Rab5/Tub	norm					Gel1	Rab5	Tubulin	Rab5/Tub	norm			Lab 731	Gel1	Rab5	Tubulin	Rab5/Tub	norm		AU565	1	1	1	1	2.47331e-07
		SKBR	3277260	1328574	2.46675	1.15664					SKBR	3339504	1730690	1.92958	1.15856				SKBR	2797956	2830074	0.988651	0.952751		HCC1954	0.875111	0.601628	0.776978	0.751239	0.138546
		SKOV	96684	1882114	0.0513699	0.024087					SKOV	651624	1997476	0.326224	0.195871				SKOV	642965	3200834	0.200874	0.19358		MDA453	0.140633	0.202546	0.327522	0.223567	0.0952014
		AU565	4438740	2081295	2.13268	1					AU565	1980768	1189292	1.6655	1				AU565	1645250	1585506	1.03768	1
		HCC1954	4573890	2450736	1.86633	0.875111					HCC1954	2447304	2442388	1.00201	0.601628				HCC1954	1884965	2337927	0.806255	0.776978
		MDA453	720128	2401028	0.299925	0.140633					MDA453	1445232	4284196	0.33734	0.202546				MDA453	991694	2917920	0.339863	0.327522
																									Rab4/tub norm	Prøve 1	Prøve 2	Prøve 3	snitt	sd
																									SKBR	0.359556	0.457786	0.87312	0.563488	0.272611
																									SKOV	0.163924	0.316037	0.462485	0.314148	0.14929
																									AU565	1	1	1	1	1.15888e-07
																									HCC1954	0.491812	0.586874	0.565477	0.548055	0.0498683
																									MDA453	0.347713	0.77801	0.763086	0.629603	0.244238
																		Lab 731	Gel1	Rab4	Tubulin	Rab4/Tub	norm
										Lab 730	Gel1	Rab4	Tubulin	Rab4/Tub	norm				SKBR	4500574	1896882	2.37262	0.87312
	Lab 730	Gel1	Rab4	Tubulin	Rab4/Tub	norm					SKBR	1263164	1397800	0.90368	0.457786				SKOV	3123384	2485274	1.25676	0.462485
		SKBR	1150470	733524	1.56841	0.359556					SKOV	1088797	1745250	0.623863	0.316037				AU565	4426575	1628975	2.7174	1
		SKOV	1059816	1482159	0.715049	0.163924					AU565	1513460	766689	1.97402	1				HCC1954	3975136	2586925	1.53663	0.565477
		AU565	1192297	273332	4.36208	1					HCC1954	1516804	1309280	1.1585	0.586874				MDA453	5522400	2663184	2.07361	0.763086
		HCC1954	1068216	497927	2.14533	0.491812					MDA453	2844218	1851936	1.53581	0.77801
		MDA453	2347680	1547831	1.51675	0.347713
																									Rab11/Tub norm	Prøve 1	Prøve 2	Prøve 3	snitt	sd
																									SKBR	0.457383	0.432653	0.613207	0.501081	0.0978877
																									SKOV	0.465924	0.504661	0.63067	0.533751	0.0861398
																									AU565	0.721807	0.946671	1.11921	0.929229	0.199274
																									HCC1954	1	1	1	1	4.27328e-07
																									MDA453	0.852639	0.705151	0.935884	0.831225	0.116848
										Lab 730	Gel2	Rab11	Tubulin	Rab11/Tub	norm			Lab 731	Gel2	Rab11	Tubulin	Rab11/Tub	norm
	Lab 732	Gel2	Rab11	Tubulin	Rab11/Tub	norm					SKBR	290818	1211012	0.240145	0.432653				SKBR	982275	1651104	0.59492	0.613207
		SKBR	2159976	2238418	0.964957	0.457383					SKOV	407814	1455894	0.280112	0.504661				SKOV	1217425	1989702	0.611863	0.63067
		SKOV	2645032	2690844	0.982975	0.465924					AU565	340428	647878	0.525451	0.946671				AU565	1335466	1229900	1.08583	1.11921
		AU565	2245536	1474590	1.52282	0.721807					HCC1954	670208	1207470	0.555051	1				HCC1954	1828536	1884740	0.970179	1
		HCC1954	4266418	2022254	2.10973	1					MDA453	663608	1695496	0.391395	0.705151				MDA453	2270350	2500454	0.907975	0.935884
		MDA453	4793282	2664648	1.79884	0.852639
Full Blot Scans
Fig 2A
HER2 and tubulin Western blot
Fig 2D
Rab5A and tubulin Western blots
Rab4A and tubulin Western blots
Rab11A and tubulin Western blots

## Sheet: Fig 4 and 5
Normalized, platform-corrected pre-treatment expression levels of RAB5A, RAB4A and RAB11A from patients in the indicated treatment arms. The data are blinded.
	ResearchID	Arm	HR	HER2	pCR	RAB11A	RAB4A	RAB5A
	146033	Paclitaxel + Pertuzumab + Trastuzumab	1	1	1	9.9596	9.5662	10.098
	551795	Paclitaxel + Pertuzumab + Trastuzumab	0	1	1	9.5884	10.247	10.124
	570685	Paclitaxel + Pertuzumab + Trastuzumab	1	1	0	10.182	10.694	9.9122
	999264	Paclitaxel + Pertuzumab + Trastuzumab	0	1	1	8.431	9.4374	10.183
	960029	Paclitaxel + Pertuzumab + Trastuzumab	1	1	0	10.288	9.7121	10.605
	618717	Paclitaxel + Pertuzumab + Trastuzumab	1	1	0	9.8212	8.7855	9.7853
	795996	Paclitaxel + Pertuzumab + Trastuzumab	1	1	1	9.9511	9.7984	10.241
	981664	Paclitaxel + Pertuzumab + Trastuzumab	1	1	1	9.637	9.6174	10.08
	285339	Paclitaxel + Pertuzumab + Trastuzumab	0	1	1	9.6838	8.8935	10.07
	483667	Paclitaxel + Pertuzumab + Trastuzumab	1	1	0	10.192	8.5211	10.403
	432114	Paclitaxel + Pertuzumab + Trastuzumab	1	1	1	10.045	9.5937	10.113
	474874	Paclitaxel + Pertuzumab + Trastuzumab	0	1	1	9.6295	8.9655	9.7843
	273691	Paclitaxel + Pertuzumab + Trastuzumab	1	1	1	10.065	10.318	10.074
	527581	Paclitaxel + Pertuzumab + Trastuzumab	1	1	0	9.0901	9.5776	9.9122
	738041	Paclitaxel + Pertuzumab + Trastuzumab	1	1	1	10.188	9.4336	10.552
	900959	Paclitaxel + Pertuzumab + Trastuzumab	1	1	0	9.9455	8.6225	9.8532
	991818	Paclitaxel + Pertuzumab + Trastuzumab	1	1	1	9.8885	9.3862	10.121
	575457	Paclitaxel + Pertuzumab + Trastuzumab	0	1	1	9.3164	9.6164	10.465
	296841	Paclitaxel + Pertuzumab + Trastuzumab	1	1	1	9.6426	10.084	10.342
	982086	Paclitaxel + Pertuzumab + Trastuzumab	0	1	1	9.2575	10.526	10.508
	721099	Paclitaxel + Pertuzumab + Trastuzumab	1	1	0	9.4669	10.415	9.5461
	453596	Paclitaxel + Pertuzumab + Trastuzumab	1	1	1	9.9474	9.2109	10.377
	825363	Paclitaxel + Pertuzumab + Trastuzumab	0	1	1	9.6408	9.3047	10.331
	862244	Paclitaxel + Pertuzumab + Trastuzumab	0	1	0	9.0649	9.5113	10.286
	377460	Paclitaxel + Pertuzumab + Trastuzumab	0	1	1	8.7938	9.7586	10.03
	144302	Paclitaxel + Pertuzumab + Trastuzumab	1	1	0	9.7716	8.307	9.8935
	462605	Paclitaxel + Pertuzumab + Trastuzumab	0	1	1	9.3089	10.275	10.003
	204939	Paclitaxel + Pertuzumab + Trastuzumab	1	1	1	9.8408	9.0138	10.177
	472799	Paclitaxel + Pertuzumab + Trastuzumab	0	1	1	9.5744	9.2138	10.131
	685182	Paclitaxel + Pertuzumab + Trastuzumab	1	1	1	9.8259	9.1493	10.239
	649198	Paclitaxel + Pertuzumab + Trastuzumab	0	1	0	9.6295	9.8884	10.389
	127791	Paclitaxel + Pertuzumab + Trastuzumab	1	1	0	10.258	10.254	9.7715
	235995	Paclitaxel + Pertuzumab + Trastuzumab	1	1	1	9.394	8.3165	9.8807
	203060	Paclitaxel + Pertuzumab + Trastuzumab	1	1	0	10.037	9.8903	10.294
	604326	Paclitaxel + Pertuzumab + Trastuzumab	1	1	0	9.8464	9.6363	10.364
	982505	Paclitaxel + Pertuzumab + Trastuzumab	1	1	0	10.135	9.0347	10.176
	799149	Paclitaxel + Pertuzumab + Trastuzumab	1	1	1	9.4903	9.4743	10.047
	324021	Paclitaxel + Pertuzumab + Trastuzumab	1	1	0	9.7492	8.8442	9.7242
	644609	Paclitaxel + Pertuzumab + Trastuzumab	0	1	1	9.594	9.3578	9.8896
	895653	Paclitaxel + Pertuzumab + Trastuzumab	1	1	1	8.7143	8.8622	9.9821
	503034	Paclitaxel + Pertuzumab + Trastuzumab	0	1	0	9.1574	9.4279	9.9319
	995480	Paclitaxel + Pertuzumab + Trastuzumab	1	1	0	9.7492	9.8363	9.8925
	584561	Paclitaxel + Pertuzumab + Trastuzumab	0	1	1	9.4772	10.293	9.8758
	507249	Paclitaxel + Pertuzumab + Trastuzumab	1	1	0	10.585	10.537	10.486
	402265	Paclitaxel + Trastuzumab	1	1	0	9.4237	9.5886	10.082
	246134	Paclitaxel + Trastuzumab	1	1	0	9.5615	8.9417	10.342
	220471	Paclitaxel + Trastuzumab	0	1	0	10.188	9.914	10.444
	266840	Paclitaxel + Trastuzumab	1	1	0	10.109	9.8192	10.554
	166412	Paclitaxel + Trastuzumab	1	1	0	10.057	8.3756	10.204
	501303	Paclitaxel + Trastuzumab	0	1	1	9.4744	9.5966	10.231
	141782	Paclitaxel + Trastuzumab	1	1	0	9.3724	9.665	9.8482
	906795	Paclitaxel + Trastuzumab	1	1	0	10.062	10.211	10.025
	375455	Paclitaxel + Trastuzumab	1	1	0	8.8622	9.8597	10.308
	153880	Paclitaxel + Trastuzumab	1	1	0	10.354	10.068	10.273
	539904	Paclitaxel + Trastuzumab	1	1	0	10.176	9.4696	10.438
	596079	Paclitaxel + Trastuzumab	0	1	1	9.339	9.0599	10.149
	856159	Paclitaxel + Trastuzumab	1	1	0	10.29	9.5255	10.452
	797427	Paclitaxel + Trastuzumab	1	1	0	9.8567	10.505	9.9234
	809649	Paclitaxel + Trastuzumab	0	1	1	9.3217	10.113	9.7566
	889049	Paclitaxel + Trastuzumab	0	1	0	9.644	10.103	10.309
	335091	Paclitaxel + Trastuzumab	1	1	1	10.92	10.055	10.781
	382853	Paclitaxel + Trastuzumab	0	1	1	9.7795	9.5078	9.959
	627118	Paclitaxel + Trastuzumab	0	1	0	8.838	10.474	9.8961
	350331	Paclitaxel + Trastuzumab	0	1	0	9.4393	9.182	10.423
	573586	Paclitaxel + Trastuzumab	1	1	0	10.272	9.1441	10.551
	725455	Paclitaxel + Trastuzumab	0	1	0	8.8818	10.117	10.131
	123660	Paclitaxel + Trastuzumab	0	1	0	10.322	9.8116	10.131
	859699	Paclitaxel + Trastuzumab	1	1	1	9.3096	8.8865	10.276
	824234	Paclitaxel + Trastuzumab	1	1	1	9.724	9.7766	9.6199
	726381	Paclitaxel + Trastuzumab	1	1	0	9.6348	9.1759	9.9533
	442637	Paclitaxel + Trastuzumab	0	1	0	8.8703	9.5869	10.115
	742477	Paclitaxel + Trastuzumab	1	1	0	10.177	10.25	10.061
	162562	Paclitaxel + Trastuzumab	0	1	1	9.9502	10.004	9.9418
	720065	Paclitaxel + Trastuzumab	1	1	0	9.456	9.6316	9.9585
	112606	Paclitaxel + Trastuzumab	1	1	0	9.143	8.3354	10.456
	366120	T-DM1 + Pertuzumab	1	1	0	9.2808	9.028	9.1819
	767081	T-DM1 + Pertuzumab	0	1	1	10.226	10.211	10.42
	464547	T-DM1 + Pertuzumab	1	1	1	9.7829	9.5823	9.9359
	220925	T-DM1 + Pertuzumab	0	1	0	8.9705	9.7567	9.8965
	167271	T-DM1 + Pertuzumab	1	1	0	10.091	9.5899	10.044
	947398	T-DM1 + Pertuzumab	1	1	1	10.279	9.3057	10.692
	413211	T-DM1 + Pertuzumab	1	1	0	10.009	9.2915	10.258
	786003	T-DM1 + Pertuzumab	1	1	1	9.5435	9.0811	9.8994
	494022	T-DM1 + Pertuzumab	0	1	0	9.3986	10.618	9.4614
	131961	T-DM1 + Pertuzumab	1	1	1	9.8362	10.205	10.613
	208650	T-DM1 + Pertuzumab	1	1	0	10.285	9.7065	9.5904
	490805	T-DM1 + Pertuzumab	1	1	1	9.6137	9.6733	9.9654
	250274	T-DM1 + Pertuzumab	1	1	0	9.7352	9.4269	9.9329
	410083	T-DM1 + Pertuzumab	0	1	1	9.8474	9.768	10.066
	253531	T-DM1 + Pertuzumab	1	1	1	10.136	10.497	10.213
	122287	T-DM1 + Pertuzumab	1	1	1	8.5629	8.7049	9.6652
	491779	T-DM1 + Pertuzumab	1	1	1	9.4323	9.6581	9.8748
	138425	T-DM1 + Pertuzumab	0	1	1	9.3313	10.113	10.508
	831848	T-DM1 + Pertuzumab	0	1	1	9.7614	9.1105	10.355
	356431	T-DM1 + Pertuzumab	0	1	1	9.8735	9.679	9.9368
	329941	T-DM1 + Pertuzumab	1	1	1	9.5323	9.2526	10.218
	831702	T-DM1 + Pertuzumab	1	1	0	8.6797	8.9333	9.9211
	397505	T-DM1 + Pertuzumab	1	1	1	9.6651	9.1304	10.339
	268937	T-DM1 + Pertuzumab	1	1	1	10.574	9.8789	9.8463
	896852	T-DM1 + Pertuzumab	1	1	0	10.09	9.0025	10.108
	535569	T-DM1 + Pertuzumab	0	1	0	8.9817	9.1626	9.7567
	797499	T-DM1 + Pertuzumab	0	1	1	9.5865	9.5189	10.101
	760011	T-DM1 + Pertuzumab	1	1	1	8.9134	9.1181	9.8374
	125130	T-DM1 + Pertuzumab	0	1	1	9.1406	9.7368	9.7941
	254273	T-DM1 + Pertuzumab	1	1	0	9.3379	9.8391	9.864
	598835	T-DM1 + Pertuzumab	0	1	0	8.9564	9.4791	9.3866
	953885	T-DM1 + Pertuzumab	1	1	0	9.1584	8.2985	9.6229
	437162	T-DM1 + Pertuzumab	1	1	0	10.808	9.1512	10.669
	536253	T-DM1 + Pertuzumab	1	1	1	9.9736	10.027	9.7695
	213913	T-DM1 + Pertuzumab	0	1	1	9.5791	9.4317	10.093
	587691	T-DM1 + Pertuzumab	1	1	1	9.4931	9.4431	10.429
	624777	T-DM1 + Pertuzumab	1	1	0	10.257	9.2081	9.6662
	824350	T-DM1 + Pertuzumab	0	1	1	9.5351	9.2877	10.595
	705381	T-DM1 + Pertuzumab	1	1	1	10.79	9.1844	10.094
	981461	T-DM1 + Pertuzumab	1	1	0	9.881	8.9115	9.9231
	396723	T-DM1 + Pertuzumab	1	1	0	9.6856	9.7046	10.131
	845079	T-DM1 + Pertuzumab	1	1	1	9.9147	9.1635	9.9132
	706418	T-DM1 + Pertuzumab	0	1	1	8.7508	8.7305	9.7961
	727255	T-DM1 + Pertuzumab	0	1	0	8.576	9.6657	9.7321
	790397	T-DM1 + Pertuzumab	1	1	1	9.7445	9.7946	9.428
	311316	T-DM1 + Pertuzumab	1	1	0	9.9717	9.1408	9.6288
	889721	T-DM1 + Pertuzumab	0	1	1	9.1799	9.732	9.7597
	865416	T-DM1 + Pertuzumab	1	1	0	9.723	9.5984	10.011
	128051	T-DM1 + Pertuzumab	1	1	0	10.411	8.9466	9.8423
	728149	T-DM1 + Pertuzumab	1	1	0	9.2248	8.3231	10.121
	687288	T-DM1 + Pertuzumab	0	1	1	9.2631	9.9206	10.059
	724293	T-DM1 + Pertuzumab	1	1	1	9.5155	8.1241	10.021

## Sheet: Fig 6
RAB5A Allred score (IHC) of primary tumors from patients included from the KAMILLA study at Oslo University Hosptial. PFS (weeks). The data are blinded.
		Patient#	PFS	Proportion of positive stain score		Allred Score
			(weeks)		Stain intensity score
		1	6.7	5	1	6
		2	195	5	2	7
		3	62	5	2	7
		5	6	5	1	6
		6	201	5	3	8
		7	7.1	5	1	6
		9	33.4	5	1	6
		10	104.6	5	2	7
		13	11.9	5	3	8
		14	12.7	5	1	6
		15	74.7	5	3	8
		17	22.4	2	0	2
		18	322.3	5	3	8
		19	3	3	0	3
		20	48.1	0	0	0
		21	41.3	5	1	6
		22	23.6	5	1	6
		23	23	5	1	6
		24	59.6	5	2	7
